# Supplementary material for: Risk factors for poor multidrug-resistant tuberculosis treatment outcomes in Kyiv Oblast, Ukraine
Source: BMC Infect Dis. 2017 Feb 7;17:129. doi: 10.1186/s12879-017-2230-2 (PMC5294867; doi:10.1186/s12879-017-2230-2)
Supplement: Additional file 1: — Study data. Dataset for cohort of patients initiated on treatment for multi-drug resistant tuberculosis between January 1, 2012 and March 31, 2015 in Kyiv Oblast, Ukraine. (XLSX 38 kb) [file 12879_2017_2230_MOESM1_ESM.xlsx]

## Sheet: DATASET
Sex	Residence	Case_finding	Alcohol	IVDU	TB_contact	Homeless	Unemployed	Medical_workerTB	Prev_incarceration	On_ART	DST	outcome	TB_history	ARTtime_postMDRdiag	HIV	xpert	smear	num_sensitive_drugs	num_unknown_effect	num_resistant_drugs	intensive_treat_days
Female	rural	Active	0	0	0	0	1	0	0	yes	MDR	Default	No		1	1	neg	5	1	0	168
Male	urban	Passive	0	0	0	0	1	0	0	yes	XDR	Died	Ye		1	0	neg	2	1	3	120
Male	rural	Passive	0	0	0	0	1	0	0	yes	MDR	Died	Ye		1	1	neg	1	3	2	30
Female	urban	Passive	1	0	0	0	1	0	0	yes	MDR	Died	No		1	0	pos	0	2	4	228.9
Female	urban	Passive	0	0	0	0	0	0	0	yes	MDR	Default	Ye		1	0	neg	0	6	0	240
Male	urban	Passive	1	0	0	0	1	0	0	yes	MDR	Cured			1	0	pos	0	5	1	239.1
Female	rural	Passive	0	0	0	0	1	0	0	yes	XDR	Died	No		1	1	pos	3	1	2	188.1
Male	urban	Passive	0	0	0	0	1	0	0	yes	MDR	Died	Ye		1	1	pos	4	2	0	90
Male		Passive	0	0	0	0	1	0	1	yes	MDR	Died	Ye		1	0	pos	0	6	0	180
Male	urban	Passive	0	0	0	0	0	0	0	yes	XDR	Died	Ye		1	0	neg	0	3	3	300
Male	urban	Passive	0	0	0	0	1	0	0	yes	MDR	Died	Ye		1	0	pos	0	5	1	18
Male		Passive	0	0	0	0	1	0	0	yes	MDR	Cured	Ye		1	0	neg	0	5	1	261.9
Male	rural	Passive	0	0	0	0	1	0	0	yes	MDR	Died	Ye		1	1	neg	0	4	1	11
Male		Passive	0	0	0	0	1	0	0	yes	MDR	Default	Ye		1	0	neg	1	3	2	240
Female	rural	Passive	1	0	0	0	1	0	0	yes	MDR	Default	Ye		1	0	neg	2	3	0	243
Male		Passive	0	0	0	0	1	0	0	yes	MDR	Died	Ye		1	0	neg	0	5	0	180
Male	urban	Passive	0	0	0	0	1	0	0	yes	MDR	Cured	Ye		1	0	pos	0	5	1	275.1
Male	urban	Passive	0	0	0	0	1	0	0	yes	MDR	Died	Ye		1	0	neg	4	1	0	240
Male	rural	Passive	0	0	0	0	0	0	0	yes	MDR	Completed	Ye		1	0	neg	0	3	0	240
Male	urban	Passive	0	0	0	0	0	0	0	yes	MDR	Cured	Ye		1	0	pos	0	6	0	258
Female	urban	Passive	0	0	0	0	1	0	0	yes	MDR	Default	Ye		1	0	neg	0	6	0	240
Female	urban	Passive	0	1	1	1	1	0	0	yes	MDR	Died	Ye		1	1	neg	0	5	0	54
Male	urban	Passive	0	0	0	0	0	0	0	yes	MDR	Died	Ye		1	0	pos	1	4	1	141
Male	urban	Passive	0	0	0	0	0	0	0	yes	MDR	Died	Ye		1	0	pos	0	5	0	5
Female	urban	Passive	0	0	0	0	0	0	0	yes	MDR	Died	Ye	3	1	0	neg	3	2	1	240
Male	urban	Passive	1	0	0	0	1	0	0	yes	MDR	Completed	Ye	16	1	1	neg	0	4	1	236.1
Male	urban	Passive	0	0	0	0	1	0	0	yes	MDR	Default	Ye	16	1	0	pos	0	5	1	171.9
Female	urban	Passive	0	0	0	0	0	0	0	yes	MDR	Died	Ye	16	1	0	neg	0	5	0	30
Female	rural	Passive	0	0	0	0	0	0	0	yes	MDR	Completed	Ye	20	1	0	neg	0	3	1	237.9
Male	rural	Passive	0	0	0	0	1	0	0	yes	MDR	Failure	Ye	21	1	0	pos	0	5	0	147
Male	urban	Passive	1	1	0	0	1	0	1	yes	MDR	Cured	Ye	25	1	1	pos	0	5	1	243.9
Male	urban	Passive	0	0	0	0	0	0	0	yes	MDR	Default		26	1	1	pos	0	5	0	122.1
Male		Passive	0	0	0	1	0	0	0	yes	MDR	Died	Ye	28	1	0	pos	3	2	1	180
Male	urban	Passive	0	0	0	0	1	0	1	yes	MDR	Default	Ye	29	1	0	pos	0	5	1	186
Male	urban	Passive	1	1	0	0	1	0	0	yes	MDR	Cured	Ye	35	1	1	neg	0	6	0	240
Female	rural	Passive	0	0	0	0	0	0	0	yes	MDR	Died	Ye	35	1	0	neg	0	0	1	99
Male	urban	Passive	1	0	0	0	1	0	0	yes	MDR	Died	Ye	39	1	0	pos	0	1	2	138
Male	urban	Passive	1	0	0	0	1	0	1	yes	MDR	Default	Ye	42	1	1	neg	0	4	1	333
Male		Passive	0	1	0	0	1	0	1	yes	XDR	Died	Ye	44	1	0	neg	0	2	6	300
Female	urban	Passive	0	0	0	0	1	0	0	yes	MDR	Died	No	45	1	0	neg	0	5	2	102.9
Female	rural	Passive	0	0	0	0	0	0	0	yes	MDR	Cured	Ye	49	1	0	pos	0	6	0	240
Male	rural	Passive	0	0	0	0	1	0	0	yes	MDR	Missing		49	1	1	pos	3	2	0	191.1
Male	urban	Passive	0	1	0	0	1	0	0	yes	MDR	Transfer	Ye	50	1	1	pos	0	5	1	279.9
Female	rural	Passive	1	0	0	0	1	0	0	yes	MDR	Default	Ye	57	1	0	pos	0	7	0	309.9
Male		Passive	0	1	0	0	1	0	0	yes	MDR	Died		65	1	0	neg	0	5	1	300
Male	urban	Passive	0	0	0	0	0	0	0	yes	MDR	Died	Ye	69	1	0	neg	3	1	3	174
Female		Passive	1	0	0	0	1	0	0	yes	MDR	Default	Ye	76	1	0	pos	0	5	0	239.1
Female	rural	Passive	1	0	0	0	1	0	0	yes	MDR	Died	Ye	92	1	0	pos	0	4	1	207
Male	urban	Passive	0	0	0	0	0	0	0	yes	MDR	Default	Ye	101	1	0	neg	0	5	0	240
Male	rural	Passive	0	0	0	0	1	0	1	yes	XDR	Died	Ye	111	1	0	pos	1	2	3	195
Female	urban	Passive	1	0	0	0	1	0	0	yes	MDR	Transfer	Ye	323	1	1	pos	0	5	1	192.9
Male	rural	Passive	0	0	0	0	1	0	0	hiv_neg	MDR	Died	Ye		0	0	pos	0	5	0	236.1
Male	urban	Passive	1	0	0	0	1	0	0	hiv_neg	MDR	Died	Ye		0	1	pos	0	5	0	270
Male	urban	Passive	0	0	0	0	1	0	0	hiv_neg	MDR	Died	No		0	0	pos	0	6	0	381
Male	urban	Passive	0	0	0	0	1	0	0	hiv_neg	MDR	Default	Ye		0	0	neg	0	4	1	237.9
Male		Passive	0	0	0	0	1	0	0	hiv_neg	MDR	Default	Ye		0	0	pos	0	5	0	303.9
Male		Passive	0	0	0	0	1	0	0	hiv_neg	MDR	Died	Ye		0	0	pos	0	5	0	207
Male	urban	Passive	0	0	0	1	1	0	0	no	MDR	Died	Ye		1	0	pos	0	5	2	240
Male	rural	Passive	0	0	0	0	1	0	0	hiv_neg	MDR	Default	Ye		0	1	pos	0	4	1	236.1
Male	urban	Passive	0	0	0	0	0	0	0	hiv_neg	MDR	Died	Ye		0	0	pos	1	5	0	240
Male	rural	Passive	0	0	0	0	1	0	0	hiv_neg	MDR	Default	Ye		0	1	pos	0	6	0	339
Female	rural	Passive	0	0	0	0	1	0	0	hiv_neg	MDR	Missing	Ye		0	0	pos
Male	rural	Passive	0	0	0	0	1	0	0	hiv_neg	MDR	Default	Ye		0	0	pos	0	4	3	240
Male	rural	Passive	0	0	0	0	1	0	0	hiv_neg	MDR	Default	Ye		0	0	pos	0	4	1	311.1
Male	rural	Passive	0	0	0	1	1	0	0	hiv_neg	MDR	Failure	No		0	1	pos	0	5	0	234
Male		Passive	0	0	0	1	1	0	0	hiv_neg	MDR	Default	Ye		0	1	neg	0	5	1	261.9
Male	rural	Passive	1	0	0	0	1	0	0	hiv_neg	MDR	Died	Ye		0	1	pos	0	6	1	240
Male	urban	Passive	0	0	0	0	1	0	0	hiv_neg	MDR	Failure	Ye		0	1	pos	0	5	1	236.1
Male	rural	Passive	1	0	0	0	1	0	0	hiv_neg	MDR	Died	Ye		0	0	pos	0	6	0	270
Female	rural	Passive	0	0	0	0	1	0	0	hiv_neg	MDR	Failure	Ye		0	0	pos	0	6	1	258
Male	rural	Passive	1	0	0	0	1	0	0	hiv_neg	MDR	Failure	Ye		0	0	neg	0	5	2	173.1
Male	rural	Passive	1	0	0	0	1	0	0	hiv_neg	MDR	Failure	Ye		0	0	pos	0	4	1	270
Male	rural	Passive	0	0	0	0	0	0	0	hiv_neg	MDR	Failure	Ye		0	1	neg	1	4	1	240
Male	urban	Passive	1	0	0	0	0	0	0	hiv_neg	MDR	Died	Ye		0	0	pos	0	5	1	239.1
Male	rural	Passive	0	0	0	0	1	0	0	hiv_neg	MDR	Default	Ye		0	0	pos	0	4	0	237.9
Male		Passive	0	0	0	0	0	0	0	hiv_neg	MDR	Died	Ye		0	0	pos	0	6	0	18
Male	rural	Passive	1	0	0	0	1	0	0	hiv_neg	MDR	Default	Ye		0	0	neg	0	5	0	288
Male		Passive	0	0	0	0	0	0	0	hiv_neg	MDR	Died	Ye		0	0	pos	0	6	0	134.1
Female		Passive	1	0	0	0	1	0	0	hiv_neg	MDR	Default	Ye		0	1	pos	0	0	1	372
Female		Passive	0	0	0	0	0	0	0	hiv_neg	MDR	Default	Ye		0	1	pos	0	5	1	237.9
Female		Passive	0	0	0	0	0	0	0	hiv_neg	MDR	Cured	No		0	0	pos	0	5	0	236.1
Male	rural	Passive	0	0	0	0	0	0	0	hiv_neg	MDR	Died	No		0	1	pos	0	7	0	282.9
Male		Passive	1	0	0	0	1	0	0	hiv_neg	MDR	Died	Ye		0	1	pos	0	5	0	270
Male	rural	Passive	0	0	0	0	1	0	0	hiv_neg	MDR	Default	Ye		0	1	pos	0	5	1	273.9
Male	urban	Passive	0	0	0	0	0	0	0	hiv_neg	MDR	Cured	Ye		0	0	neg	0	5	0	239.1
Male		Passive	1	0	0	0	1	0	0	hiv_neg	MDR	Default	Ye		0	0	neg	0	4	0	237.9
Male	rural	Passive	0	0	0	0	1	0	0	hiv_neg	MDR	Died	Ye		0	0	pos	0	5	0	123.9
Male	urban	Passive	1	0	0	0	1	0	0	hiv_neg	MDR	Died	Ye		0	1	neg	0	5	1	240
Male	rural	Passive	0	0	0	0	0	0	0	hiv_neg	MDR	Died	No		0	1	pos	0	5	2	240
Male	rural	Passive	0	0	0	0	0	0	1	hiv_neg	MDR	Cured	Ye		0	1	pos	2	4	0	254.1
Male	urban	Passive	0	0	0	0	0	0	0	hiv_neg	MDR	Completed	No		0	1	pos	0	5	1	240
Male	rural	Active	0	0	0	0	1	0	0	hiv_neg	MDR	Default	Ye		0	0	neg	1	4	0	210
Male	rural	Passive	1	0	0	0	1	0	0	hiv_neg	MDR	Failure	Ye		0	0	pos	2	4	0	66.9
Male		Passive	0	0	0	0	1	0	0		MDR	Default	Ye			0	pos	0	0	2	90
Female	rural	Passive	0	0	0	0	0	0	0	hiv_neg	MDR	Failure	Ye		0	0	pos	0	3	1	48.9
Male	rural	Passive	0	0	0	0	1	0	0	hiv_neg	MDR	Died	Ye		0	0	pos	0	6	0	306
Female		Passive	0	0	0	0	1	0	0	hiv_neg	MDR	Died	Ye		0	0	pos	0	6	1	309
Male	rural	Passive	0	0	0	0	1	0	0	hiv_neg	MDR	Died	Ye		0	0	pos	0	5	2	300
Male	urban	Passive	1	0	0	0	1	0	0	hiv_neg	MDR	Default	Ye		0	1	pos	0	5	1	174
Male	urban	Passive	1	0	0	0	1	0	0	hiv_neg	MDR	Default	Ye		0	1	neg	1	5	0	336.9
Male	rural	Passive	0	0	0	0	1	0	0	hiv_neg	MDR	Default	Ye		0	0	neg	0	3	2	240
Male	rural	Passive	0	0	0	0	1	0	0	hiv_neg	MDR	Died	No		0	1	pos	0	4	2	270
Female	urban	Passive	0	1	0	0	1	0	0	no	MDR	Failure	Ye		1	0	pos	0	5	1	188.1
Male	rural	Passive	0	0	0	0	1	0	0	hiv_neg	MDR	Died	Ye		0	0	pos	1	5	0	240
Male	rural	Passive	0	0	0	0	1	0	0	hiv_neg	MDR	Default	Ye		0	0	pos	0	6	0	239.1
Male	rural	Passive	1	0	0	0	0	0	0	hiv_neg	MDR	Default	Ye		0	0	pos	0	5	1	240
Male	urban	Passive	0	0	0	1	1	0	0	hiv_neg	MDR	Missing	Ye		0	0	pos	0	6	0	27.9
Female	rural	Passive	1	0	0	0	1	0	0	hiv_neg	MDR	Missing	Ye		0	1	pos	0	5	2	282
Male	urban	Passive	0	0	0	0	0	0	1	hiv_neg	MDR	Failure	Ye		0	0	pos	0	6	1	83.1
Male	urban	Passive	0	0	0	0	1	0	0	hiv_neg	MDR	Failure	Ye		0	1	pos	0	4	1	237.9
Male	rural	Passive	0	0	0	0	1	0	0	hiv_neg	MDR	Transfer	Ye		0	1	pos
Male		Passive	1	0	0	0	1	0	0	hiv_neg	MDR	Died	Ye		0	0	pos	0	5	1	180
Male	urban	Passive	0	0	0	0	0	0	1	hiv_neg	MDR	Died	Ye		0	0	neg	0	3	0	102
Male	urban	Passive	0	0	0	0	0	0	0	hiv_neg	MDR	Died	Ye		0	0	pos	0	5	0	210
Male	rural	Passive	0	0	0	0	1	0	0	hiv_neg	MDR	Missing	Ye		0	0	pos	0	5	0	237.9
Male	rural	Passive	0	0	0	0	0	0	0	hiv_neg	MDR	Default	Ye		0	0	pos	0	5	0	240
Male	urban	Passive	0	0	0	0	1	0	0	hiv_neg	MDR	Died	Ye		0	0	pos	0	3	2	180
Male		Passive	1	0	0	0	1	0	1	hiv_neg	MDR	Default	Ye		0	0	pos	0	4	0	198
Male		Passive	1	0	0	0	0	0	0	hiv_neg	MDR	Died	Ye		0	0	pos	0	4	1	221.1
Male	urban	Passive	0	0	0	0	0	0	0	hiv_neg	MDR	Cured	No		0	0	pos	0	5	0	240
Male	urban	Passive	0	0	0	0	0	0	0	hiv_neg	MDR	Completed	Ye		0	0	pos	0	4	0	240
Male	rural	Passive	0	0	0	0	0	0	0	hiv_neg	MDR	Completed	No		0	0	neg	1	5	1	240
Male		Passive	0	0	0	0	0	0	0	hiv_neg	MDR	Default	Ye		0	0	neg	1	4	0	186
Male		Passive	0	0	0	0	0	0	0	hiv_neg	MDR	Died	Ye		0	0	pos	0	5	0	180
Female		Passive	1	0	0	0	1	0	0	hiv_neg	MDR	Default	Ye		0	0	pos	1	4	1	210
Male		Passive	0	0	0	0	1	0	0	hiv_neg	MDR	Failure	Ye		0	0	pos	0	6	0	63.9
Male		Passive	0	0	0	0	0	0	0	hiv_neg	MDR	Default	Ye		0	0	neg	0	5	0	252
Male		Passive	0	0	0	0	0	0	0	hiv_neg	MDR	Default	Ye		0	0	pos	2	3	0	180
Female		Passive	0	0	0	0	1	0	0	hiv_neg	MDR	Died	Ye		0	0	pos	0	4	0	120
Female		Passive	0	0	0	0	0	0	0	hiv_neg	MDR	Died	Ye		0	0	pos	0	4	0	2
Female	urban	Active	0	0	0	0	0	0	0	hiv_neg	MDR	Cured	Ye		0	0	neg	0	5	0	240
Male	urban	Passive	0	0	0	0	0	0	0	hiv_neg	MDR	Failure	Ye		0	0	pos	0	5	2	318
Female	urban	Passive	0	0	0	0	1	0	0	hiv_neg	MDR	Completed	Ye		0	0	pos	0	4	1	236.1
Male	rural	Passive	1	0	0	0	0	0	0	hiv_neg	MDR	Default	Ye		0	0	pos	1	5	0	153.9
Male	rural	Passive	1	0	0	0	1	0	0	hiv_neg	MDR	Died	Ye		0	0	pos	0	5	0	180
Male	rural	Passive	0	0	0	0	0	0	0	no	MDR	Died	Ye		1	0	pos	1	3	1	51.9
Female	rural	Passive	0	0	0	0	0	0	0	no	MDR	Transfer	Ye		1	0	neg	0	2	1	240.9
Male		Passive	1	0	0	0	1	0	0	hiv_neg	MDR	Default	Ye		0	0	neg	0	5	0	144.9
Male	urban	Passive	0	0	0	0	1	0	0	hiv_neg	MDR	Default			0	0	pos	0	5	0	240
Female	urban	Passive	0	0	0	0	0	0	0	hiv_neg	MDR	Default	Ye		0	0	neg	0	4	1	240
Female		Passive	0	0	0	0	1	0	0	no	MDR	Died	Ye		1	0	pos	0	4	1	26
Male		Passive	1	0	0	0	1	0	0	hiv_neg	MDR	Died	Ye		0	0	pos	0	5	0	180
Male	rural	Passive	0	0	0	0	1	0	0	hiv_neg	MDR	Default	Ye		0	0	pos	0	4	0	150
Male	urban	Passive	0	0	0	0	0	0	0	hiv_neg	MDR	Cured	Ye		0	0	neg	0	6	0	240
Female	rural	Passive	0	0	0	0	0	0	0	hiv_neg	MDR	Died	Ye		0	0	neg	0	4	1	237.9
Male		Passive	1	0	0	0	1	0	0	hiv_neg	MDR	Default	Ye		0	0	neg	0	5	0	135
Female	rural	Passive	1	0	0	0	1	0	0	hiv_neg	MDR	Cured	No		0	0	pos	0	4	2	243.9
Female	rural	Passive	1	0	0	0	1	0	0	hiv_neg	MDR	Default	No		0	0	neg	0	5	0	111
Female	rural	Passive	1	0	0	0	1	0	0	hiv_neg	MDR	Completed	Ye		0	0	neg	0	6	0	246
Male	urban	Passive	0	0	0	0	0	0	0	hiv_neg	MDR	Cured	Ye		0	0	neg	0	5	1	237.9
Male	urban	Passive	0	0	0	0	1	0	0	hiv_neg	MDR	Cured	Ye		0	0	neg	0	5	0	240.9
Female		Passive	1	0	0	0	1	0	0	hiv_neg	MDR	Default	Ye		0	0	pos	2	4	0	168
Male	rural	Active	1	0	0	0	0	0	0		MDR	Default	Ye			0	pos	0	5	0	285
Male	urban	Passive	0	0	0	0	0	0	0	hiv_neg	MDR	Died	Ye		0	0	pos	0	4	1	240
Female	rural	Passive	0	0	0	0	0	0	0	hiv_neg	MDR	Cured	No		0	0	neg	0	6	0	249
Female	rural	Passive	0	0	0	0	0	0	0	hiv_neg	MDR	Default	Ye		0	0	neg	0	6	0	210
Male	rural	Passive	0	0	0	0	1	0	0	hiv_neg	MDR	Default	Ye		0	0	pos	0	5	0	180
Male		Passive	0	0	0	0	0	0	0	hiv_neg	MDR	Default	Ye		0	0	neg	1	5	0	12
Male	urban	Passive	0	0	0	0	0	0	0	hiv_neg	MDR	Completed	Ye		0	0	pos	1	3	0	240
Female	urban	Passive	0	0	0	0	0	0	0	hiv_neg	MDR	Completed	Ye		0	0	neg	0	5	0	237
Male	urban	Passive	0	0	0	0	0	0	0	hiv_neg	MDR	Died	Ye		0	1	pos	0	4	1	234
Female	rural	Active	0	0	1	0	1	0	0	hiv_neg	MDR	Default	No		0	0	neg	1	5	1	236.1
Female	rural	Passive	0	0	0	0	0	0	0	hiv_neg	MDR	Completed	Ye		0	1	neg	1	4	0	237.9
Male	rural	Passive	0	0	0	0	0	0	0	hiv_neg	MDR	Cured	No		0	0	neg	0	3	4	236.1
Female	urban	Passive	0	0	0	0	1	0	0	hiv_neg	MDR	Cured	Ye		0	0	pos	0	5	0	236.1
Male	urban	Passive	0	0	0	0	1	0	1	hiv_neg	MDR	Died	Ye		0	0	pos	0	4	1	224.1
Male	urban	Passive	0	0	0	0	1	0	0	hiv_neg	MDR	Cured	Ye		0	0	neg	2	3	0	240
Female	urban	Passive	0	0	0	0	0	0	0	hiv_neg	MDR	Default	Ye		0	0	neg	0	4	1	131.1
Male	urban	Passive	0	0	0	0	1	0	0	no	MDR	Transfer	Ye		1	1	neg	1	4	0	179.1
Male		Passive	1	0	0	0	1	0	0	hiv_neg	MDR	Died			0	0	pos	0	5	1	266.1
Male	urban	Passive	0	0	0	0	0	0	0	hiv_neg	MDR	Default	Ye		0	0	neg	0	4	2	6
Male	urban	Passive	0	0	0	0	1	0	0	hiv_neg	MDR	Default	No		0	1	neg	0	5	0	57
Male	rural	Passive	1	0	0	0	1	0	0	hiv_neg	MDR	Default			0	1	pos	0	4	1	383.1
Male	urban	Passive	0	0	0	0	0	0	0	hiv_neg	MDR	Default	Ye		0	0	neg	0	6	0	144.9
Male	urban	Passive	0	0	0	0	1	0	0	hiv_neg	MDR	Default	Ye		0	0	neg	0	5	1	152.1
Male	rural	Passive	1	0	0	0	1	0	0	hiv_neg	MDR	Died	Ye		0	0	pos	0	5	0	240
Male	urban	Passive	0	0	0	0	1	0	0	hiv_neg	MDR	Died	Ye		0	0	pos	0	5	1	93.9
Male	rural	Passive	1	0	0	0	1	0	0	hiv_neg	MDR	Died	Ye		0	0	pos	0	5	2	240
Male	urban	Passive	1	0	0	0	1	0	0	no	MDR	Default	Ye		1	1	neg	0	3	1	78.9
Male	rural	Passive	0	0	0	0	1	0	0	hiv_neg	MDR	Default	Ye		0	1	neg	0	5	0	150.9
Female	rural	Passive	1	0	0	0	1	0	0	hiv_neg	MDR	Default	Ye		0	0	neg	0	5	0	209.1
Female	urban	Passive	0	0	0	0	0	0	0	hiv_neg	MDR	Completed	No		0	1	neg	2	4	0	249.9
Male		Passive	0	0	0	0	1	0	0	hiv_neg	MDR	Default	Ye		0	1	neg	1	3	1	66
Male	urban	Passive	1	0	0	0	1	0	1	no	MDR	Missing	Ye		1	0	neg	0	5	1	180.9
Male	rural	Passive	0	0	0	0	1	0	1	hiv_neg	MDR	Died	No		0	0	pos	0	7	1	300
Male	urban	Passive	0	0	0	0	1	0	0	no	MDR	Died	Ye		1	0	neg	0	4	1	38.1
Male	urban	Passive	0	0	0	0	0	0	0	hiv_neg	MDR	Cured	No		0	0	neg	0	5	1	236.1
Male	urban	Passive	1	0	0	0	0	0	0	no	MDR	Default	Ye		1	1	pos	1	4	1	236.1
Male	rural	Passive	0	0	0	0	1	0	0	hiv_neg	MDR	Died			0	0	pos	0	5	1	240
Male	urban	Passive	0	0	0	0	0	0	0	hiv_neg	MDR	Transfer	Ye		0	0	neg	0	4	1	11.1
Female	rural	Passive	0	0	0	0	1	0	0	hiv_neg	MDR	Cured	Ye		0	0	neg	0	5	0	240
Female	rural	Passive	0	0	0	0	0	0	0	hiv_neg	MDR	Completed	Ye		0	0	neg	0	6	1	240
Male	urban	Passive	0	0	0	0	0	0	0	hiv_neg	MDR	Failure	Ye		0	1	neg	0	6	0	237.9
Male	rural	Passive	0	0	0	0	1	0	0	hiv_neg	MDR	Failure	Ye		0	0	pos	2	3	0	122.1
Male	rural	Passive	1	0	0	0	0	0	0	hiv_neg	MDR	Died	Ye		0	0	neg	0	5	1	293.1
Male	rural	Passive	0	0	0	0	1	1	0	hiv_neg	MDR	Cured	No		0	0	neg	0	5	0	240
Male	rural	Passive	0	0	0	0	0	0	0	hiv_neg	MDR	Completed	Ye		0	1	neg	0	6	0	240
Male	urban	Passive	1	0	0	0	1	0	0	hiv_neg	MDR	Cured	No		0	1	pos	1	3	1	240
Male	urban	Passive	0	0	0	0	0	0	0	hiv_neg	MDR	Died	Ye		0	1	pos	1	4	0	8
Male	urban	Passive	0	0	0	0	0	0	1	hiv_neg	MDR	Default	Ye		0	0	neg	0	6	0	27
Female	urban	Passive	1	1	0	0	1	0	0	no	MDR	Died	Ye		1	1	neg	0	5	1	4
Female	urban	Passive	0	0	0	0	1	0	0	no	MDR	Cured	Ye		1	1	pos	0	3	2	240
Male	rural		0	0	0	0	0	0	0	hiv_neg	MDR	Default	Ye		0	0	neg	1	5	0	68.1
Male	urban	Passive	0	0	0	0	0	0	0	hiv_neg	MDR	Default	Ye		0	0	pos	0	5	1	219.9
Female	urban	Passive	0	0	0	0	0	0	0	hiv_neg	MDR	Missing	No		0	1	neg	0	5	1	240
Male	rural	Passive	1	0	0	0	1	0	0	hiv_neg	MDR	Completed	Ye		0	0	neg	0	4	2	240
Male	urban	Passive	0	0	0	0	1	0	0	hiv_neg	MDR	Failure	Ye		0	0	pos	0	4	1	207
Male	urban	Passive	0	0	0	0	0	0	0	no	MDR	Failure	Ye		1	0	neg	1	5	0	240
Female	rural	Passive	0	0	0	0	1	0	0	hiv_neg	MDR	Failure	No		0	0	pos	1	4	1	240
Male		Passive	0	0	0	1	1	0	0	hiv_neg	MDR	Died	Ye		0	0	pos	0	6	0	11
Male	urban	Passive	1	0	0	0	1	0	0	hiv_neg	MDR	Died	Ye		0	0	neg	0	5	1	90
Male	rural	Passive	1	0	0	0	1	0	0	hiv_neg	MDR	Default	Ye		0	0	neg	0	5	0	237.9
Male	rural	Passive	0	0	0	0	0	0	0	hiv_neg	MDR	Default	Ye		0	0	pos	1	4	1	240
Male	rural	Passive	0	0	0	0	1	0	0	hiv_neg	MDR	Default	Ye		0	0	pos	0	5	1	63
Male	urban	Passive	0	0	0	0	0	0	0	hiv_neg	MDR	Died	Ye		0	0	pos	0	6	0	44.1
Male	rural		0	0	0	0	0	0	0	hiv_neg	MDR	Failure	Ye		0	0		0	3	1	48
Male	rural	Passive	0	0	0	0	1	0	0	hiv_neg	MDR	Failure	Ye		0	0	pos	0	4	1	282
Male	rural	Passive	0	0	0	0	1	0	0	hiv_neg	MDR	Died	Ye		0	0	pos	0	5	1	24
Male	rural	Passive	1	0	0	0	0	0	0	hiv_neg	MDR	Missing	Ye		0	0	pos	0	5	1	240
Male	rural	Passive	0	0	0	0	1	0	0	hiv_neg	MDR	Default	Ye		0	0	neg	0	5	0	180.9
Male	rural	Passive	0	0	0	0	1	0	0	hiv_neg	MDR	Died	Ye		0	0	pos	0	7	0	240
Female	rural	Passive	0	0	0	0	0	0	0	no	MDR	Died	Ye		1	0	neg	0	5	1	30
Female	rural	Passive	1	0	0	0	1	0	0	hiv_neg	MDR	Default	Ye		0	1	pos	0	6	0	240
Male	rural	Passive	0	0	0	0	1	0	0	hiv_neg	MDR	Died	Ye		0	0	pos	0	5	1	96
Male	rural	Passive	1	0	0	0	0	0	0	hiv_neg	MDR	Default	Ye		0	0	pos	0	5	1	206.1
Male	urban	Passive	0	0	0	0	0	0	0	hiv_neg	MDR	Default	Ye		0	1	neg	0	5	0	180
Male	urban	Passive	0	0	0	0	1	0	0	hiv_neg	MDR	Default			0	0	pos	1	4	1	135
Male	rural	Passive	0	0	0	0	1	0	0	no	MDR	Default	No		1	0	neg	1	4	0	126.9
Male	rural	Passive	0	0	0	0	0	0	0	no	MDR	Default			1	0	neg	2	4	0	240
Male	rural	Passive	0	0	0	0	1	0	0	hiv_neg	MDR	Transfer	Ye		0	1	pos	2	4	0	120.9
Male	rural	Passive	0	0	0	0	1	0	0	hiv_neg	MDR	Default	No		0	1	pos	0	4	2	290.1
Male	rural	Passive	0	0	0	0	0	0	0	hiv_neg	MDR	Default	Ye		0	1	pos	0	6	0	110.1
Male	rural	Passive	0	0	0	0	0	0	0	hiv_neg	MDR	Died	Ye		0	0	pos	0	6	0	237
Male	rural	Passive	0	0	0	0	1	0	0	no	MDR	Died			1	1	neg	1	4	1	102.9
Female	urban	Passive	0	0	0	0	1	0	0	hiv_neg	MDR	Died	No		0	1	pos	0	6	0	51
Male	urban	Passive	0	0	0	0	1	0	0	hiv_neg	MDR	Died	Ye		0	1	pos	0	4	2	60
Male	rural	Passive	1	0	0	0	1	0	0	no	MDR	Died	Ye		1	1	pos	0	4	1	19
Male	urban	Passive	0	1	0	0	1	0	0	no	MDR	Died	Ye		1	1	neg	0	0	1	5
Male	rural	Passive	0	0	0	0	1	0	0	hiv_neg	MDR	Default	Ye		0	1	pos	0	4	2	27.9
Male	urban	Passive	0	0	0	0	1	0	0	hiv_neg	MDR	Transfer	Ye		0	1	pos	0	4	2	165.9
Male	rural	Passive	0	0	0	0	0	0	0	hiv_neg	MDR	Default	Ye		0	1	neg	0	0	2	80.1
Male	urban	Passive	0	0	0	0	1	0	0	hiv_neg	MDR	Default	No		0	1	pos	0	4	2	227.1
Female	rural	Passive	0	0	0	0	0	0	0	hiv_neg	MDR	Cured	No		0	0	neg	2	3	0	255.9
Male	rural	Passive	0	0	0	0	0	0	0	hiv_neg	MDR	Default	No		0	0	neg	0	5	2	195
Female	urban	Passive	0	0	0	0	0	0	0	hiv_neg	MDR	Completed	Ye		0	0	neg	0	4	1	240
Male		Passive	0	0	0	0	0	0	0	hiv_neg	MDR	Died	Ye		0	0	pos	0	5	1	180
Male		Passive	0	0	0	0	0	0	0	hiv_neg	MDR	Died	Ye		0	0	pos	0	2	1	89.1
Male	rural	Passive	0	0	0	0	0	0	0	hiv_neg	MDR	Default	Ye		0	0	pos	0	5	1	48.9
Male	rural	Passive	0	0	0	0	1	0	0	hiv_neg	MDR	Cured	Ye		0	0	neg	0	4	2	240
Male		Passive	0	0	0	0	1	0	0	hiv_neg	MDR	Cured	No		0	1	neg	0	4	2	246.9
Female	rural	Passive	0	0	0	0	1	0	0	hiv_neg	MDR	Default	No		0	0	pos	0	4	2	237.9
Female	urban	Passive	0	0	0	0	0	0	0	hiv_neg	MDR	Completed	Ye		0	1	neg	0	3	1	239.1
Male	rural	Passive	0	0	0	0	1	0	0		MDR	Died	Ye			0	pos	0	5	1	117
Male		Passive	0	0	0	1	1	0	0	hiv_neg	MDR	Default	Ye		0	0	pos	0	5	1	215.1
Male	rural	Passive	0	0	0	0	1	0	0	hiv_neg	MDR	Default	Ye		0	1	neg	0	3	2	135
Male	rural	Passive	0	0	0	0	1	0	0	hiv_neg	MDR	Cured	Ye		0	0	pos	1	3	1	240
Male	urban	Passive	0	0	0	0	1	0	0	hiv_neg	MDR	Default	No		0	0	pos	1	4	1	188.1
Male	urban	Passive	0	0	0	0	0	0	0	hiv_neg	MDR	Default	Ye		0	1	pos	0	4	1	300
Male		Passive	0	0	0	0	0	0	0	hiv_neg	MDR	Missing	Ye		0	0	pos	0	3	1	69
Male	urban	Passive	0	0	0	0	1	0	0	hiv_neg	MDR	Default	Ye		0	0	neg	0	4	2	240
Male	rural	Passive	0	0	0	0	1	0	0	hiv_neg	MDR	Missing	Ye		0	0	neg	0	3	3	230.1
Male		Passive	1	0	0	0	0	0	0	hiv_neg	MDR	Transfer	Ye		0	0	neg	0	5	1	288.9
Male	rural	Passive	0	0	0	0	0	0	0	hiv_neg	MDR	Cured	Ye		0	0	pos	0	4	2	240
Male	rural	Passive	0	0	0	0	1	0	0	hiv_neg	MDR	Cured	No		0	1	pos	1	4	0	239.1
Female	urban	Passive	0	0	0	0	0	0	0	hiv_neg	MDR	Completed	Ye		0	0	neg	2	2	2	237.9
Female	rural	Passive	0	0	0	0	0	0	0	hiv_neg	MDR	Died	Ye		0	0	neg	0	0	0	2970
Male	urban	Passive	0	0	0	0	0	0	0	hiv_neg	MDR	Completed	Ye		0	0	neg	2	4	0	236.1
Female	rural	Passive	0	0	0	0	1	0	0	hiv_neg	MDR	Failure	Ye		0	0	neg	2	1	1	96
Male	rural	Passive	0	0	0	0	0	0	0	hiv_neg	MDR	Default	Ye		0	0	pos	1	4	0	219.9
Male	rural	Passive	0	0	0	0	0	0	0	hiv_neg	MDR	Default	No		0	1	neg	2	2	2	84
Female	rural	Passive	0	0	0	0	1	0	0	no	MDR	Died	No		1	1	neg	0	5	2	60
Male	urban	Passive	0	0	0	0	1	0	0	hiv_neg	MDR	Died	Ye		0	1	pos	1	2	2	15
Male	rural	Passive	0	0	0	0	1	0	0	hiv_neg	MDR	Default	Ye		0	1	pos	1	3	2	240
Male	urban	Passive	0	0	0	0	0	0	0	hiv_neg	MDR	Died	No		0	1	pos	2	2	2	210
Female	urban	Passive	0	0	0	0	0	0	0	hiv_neg	MDR	Died	No		0	1	neg	3	2	0	227.1
Male	rural	Passive	0	0	0	0	1	0	0	no	MDR	Died	No		1	1	neg	2	3	2	132
Male	urban	Passive	0	0	0	0	0	0	0	hiv_neg	MDR	Failure	No		0	0	pos	2	4	1	237.9
Male	urban	Passive	0	0	0	0	1	0	0	no	MDR	Died	Ye		1	0	neg	2	4	0	18
Male	rural	Passive	0	0	0	0	1	0	0	hiv_neg	MDR	Transfer	Ye		0	1	pos	4	2	0	273.9
Male	rural	Passive	0	0	0	1	1	0	0	no	MDR	Died			1	1	neg	3	2	0	28
Male	rural	Passive	0	1	0	0	1	0	0	hiv_neg	MDR	Failure	Ye		0	0	neg	2	3	2	189
Male		Passive	1	0	0	0	1	0	0	hiv_neg	MDR	Died	Ye		0	1	pos	2	4	1	84
Male	urban	Passive	0	0	0	0	1	0	0	hiv_neg	MDR	Failure	No		0	1	pos	0	3	2	215.1
Male		Passive	1	0	0	0	0	0	0	hiv_neg	MDR	Died	No		0	0	pos	0	6	1	404.1
Male	rural	Passive	1	0	0	0	1	0	0	hiv_neg	MDR	Died	Ye		0	0	pos	1	1	1	239.1
Male	rural	Passive	0	0	0	0	1	0	0	no	MDR	Default	Ye		1	0	pos	0	5	1	261.9
Male	rural	Passive	1	0	0	0	1	0	0	hiv_neg	MDR	Cured	Ye		0	0	neg	0	4	2	270
Male	rural	Passive	0	0	0	0	1	0	0	hiv_neg	MDR	Died	Ye		0	1	pos	0	0	0	2970
Male	rural	Passive	0	0	0	0	1	0	0	hiv_neg	MDR	Default	Ye		0	1	pos	0	5	1	236.1
Male		Passive	1	0	0	0	1	0	0	hiv_neg	MDR	Failure	Ye		0	0	neg	0	5	1	242.1
Male	urban	Passive	0	0	0	0	0	0	0	hiv_neg	MDR	Failure	No		0	1	pos	1	4	2	330
Male	urban	Passive	0	0	0	0	0	0	0	hiv_neg	MDR	Transfer	Ye		0	1	neg	0	5	1	273.9
Male		Passive	0	0	0	0	1	0	0	hiv_neg	MDR	Default	Ye		0	0	neg	0	5	1	180
Female	urban	Passive	0	0	0	0	0	0	0	hiv_neg	MDR	Default	Ye		0	0	neg	0	3	2	360
Male	rural	Passive	0	0	0	0	0	0	0	hiv_neg	MDR	Died	Ye		0	0	neg	0	3	2	225
Female	urban	Passive	0	0	0	0	0	0	0	hiv_neg	MDR	Cured	No		0	0	pos	0	2	1	240
Male	urban	Passive	0	0	0	0	1	0	0	no	MDR	Died	Ye		1	0	neg	0	2	3	17
Male	urban	Passive	0	0	1	0	1	0	0	hiv_neg	MDR	Completed	No		0	1	pos	1	4	1	236.1
Male		Passive	0	0	0	1	1	0	0	no	MDR	Died	Ye		1	0	neg	0	5	1	270
Male	urban	Passive	0	0	0	0	1	0	0	hiv_neg	MDR	Default	No		0	1	pos	0	3	2	53.1
Male		Passive	1	0	0	1	1	0	0	hiv_neg	MDR	Died			0	0	pos	0	4	1	210
Male	urban	Passive	0	0	0	0	1	0	0	hiv_neg	MDR	Completed	Ye		0	0	neg	0	3	3	240
Male	urban	Passive	0	0	0	0	0	0	0	hiv_neg	MDR	Default	Ye		0	0	neg	0	5	1	240
Male	rural	Passive	0	0	0	0	1	0	0	hiv_neg	MDR	Failure	Ye		0	0	neg	0	5	1	4
Male	urban	Passive	0	0	0	0	1	0	0	hiv_neg	MDR	Failure	Ye		0	0	neg	1	2	1	330
Male	rural	Passive	0	0	0	0	1	0	0	hiv_neg	MDR	Died	Ye		0	0	pos	3	1	1	164.1
Male	urban	Passive	0	0	0	0	1	0	0	hiv_neg	MDR	Cured	Ye		0	0	neg	2	2	0	237.9
Female	rural	Passive	0	0	0	0	0	0	0	hiv_neg	MDR	Cured	Ye		0	0	pos	1	2	2	237.9
Male	rural	Passive	0	0	0	0	0	0	0	hiv_neg	MDR	Died	Ye		0	0	neg	1	3	2	281.1
Female	urban	Passive	0	0	0	0	1	0	0	hiv_neg	MDR	Missing	Ye		0	1	pos	3	1	1	240
Female		Passive	0	0	0	0	1	0	0	hiv_neg	MDR	Died	Ye		0	0	pos	3	1	4	180
Male		Passive	0	0	0	0	1	0	0	hiv_neg	MDR	Default	Ye		0	0	pos	2	2	1	155.1
Male	urban	Passive	0	0	0	0	1	0	0	hiv_neg	MDR	Default	Ye		0	0	pos	3	2	1	240
Female	rural	Passive	0	0	0	0	1	0	0	hiv_neg	MDR	Missing			0	0	neg	2	2	2	240
Male		Passive	0	0	0	0	1	0	0	hiv_neg	MDR	Default	Ye		0	0	neg	2	2	2	254.1
Male		Passive	0	0	0	0	1	0	0	hiv_neg	MDR	Failure	Ye		0	0	pos	1	1	2	80.1
Male	rural	Passive	0	0	0	0	0	0	0	no	MDR	Failure	Ye		1	0	neg	2	3	2	240
Female		Passive	1	0	0	0	1	0	0		MDR	Transfer	Ye			0	neg	1	3	1	6
Male	rural	Passive	0	0	0	0	1	0	0	hiv_neg	MDR	Cured	Ye		0	1	pos	2	3	1	237.9
Male	rural	Passive	0	0	0	0	0	0	0	hiv_neg	MDR	Completed	Ye		0	0	neg	2	3	0	300
Male		Passive	0	0	0	0	1	0	0	hiv_neg	MDR	Completed	Ye		0	0	neg	2	2	1	303
Male	urban	Passive	0	0	0	0	1	0	0	hiv_neg	MDR	Died			0	1	pos	3	3	0	167.1
Male	urban	Passive	1	0	0	0	1	0	0	hiv_neg	MDR	Cured	Ye		0	0	pos	2	2	2	240
Male	rural	Passive	0	0	0	0	0	0	0	no	MDR	Died	Ye		1	0	neg	2	1	0	44.1
Male	rural	Passive	0	0	0	0	1	0	0	hiv_neg	MDR	Died	No		0	1	neg	2	2	1	236.1
Male	urban	Passive	0	0	0	0	1	0	0	no	MDR	Died	Ye		1	1	neg	3	1	2	132.9
Male	rural	Passive	1	0	0	0	1	0	0	hiv_neg	MDR	Cured	Ye		0	0	neg	2	2	3	240
Female	urban	Passive	0	0	0	0	1	1	0	hiv_neg	MDR	Missing	Ye		0	1	neg	3	3	0	297
Female	rural	Passive	0	0	0	0	1	0	0	hiv_neg	MDR	Default			0	0	pos	3	2	0	240
Male	rural	Passive	0	0	0	0	1	0	0	hiv_neg	MDR	Missing	No		0	0	neg	4	2	0	240.9
Male		Passive	0	0	0	1	0	0	0	hiv_neg	MDR	Default	Ye		0	0	pos	3	2	0	123.9
Female		Passive	0	0	0	0	0	0	0	hiv_neg	MDR	Default	Ye		0	0	pos	4	1	0	267.9
Male	rural	Passive	0	0	0	0	1	0	0	hiv_neg	MDR	Default	Ye		0	0	pos	4	2	0	189
Male		Passive	0	0	0	0	1	0	0	hiv_neg	MDR	Default	Ye		0	0	pos	4	2	1	210
Female	urban	Passive	0	0	0	0	1	0	0	hiv_neg	MDR	Completed	Ye		0	0	neg	3	2	0	237.9
Male	urban	Passive	0	0	0	0	1	0	0	hiv_neg	MDR	Died	Ye		0	0	pos	4	1	1	153
Male		Passive	0	0	0	1	1	0	0	hiv_neg	MDR	Default	Ye		0	1	pos	4	2	0	24.9
Male	urban	Passive	0	0	0	0	1	0	0	hiv_neg	MDR	Default	No		0	1	pos	4	1	1	222
Male	rural	Passive	0	0	0	0	1	0	0	hiv_neg	MDR	Died	Ye		0	1	pos	5	1	0	240
Male	urban	Passive	1	0	0	0	1	0	0	hiv_neg	MDR	Died	Ye		0	1	pos	2	2	1	3
Male	rural	Passive	0	0	0	0	0	0	0	hiv_neg	MDR	Failure	No		0	1	pos	4	0	1	66.9
Male	rural	Passive	0	0	0	0	1	0	0	hiv_neg	MDR	Died	No		0	1	pos	3	0	4	56.1
Male	rural	Passive	0	0	0	0	1	0	0	hiv_neg	MDR	Default	Ye		0	0	pos	2	3	0	186
Female		Passive	0	0	0	0	0	0	0	hiv_neg	MDR	Cured	Ye		0	0	neg	4	2	0	246
Male	rural	Passive	0	0	0	0	1	0	0	hiv_neg	MDR	Died	Ye		0	1	pos	3	2	1	240
Female	rural	Passive	0	0	0	0	1	0	0	hiv_neg	MDR	Default	Ye		0	1	pos	5	0	1	267.9
Male	urban	Passive	0	0	0	0	0	0	0	hiv_neg	MDR	Died	Ye		0	0	pos	0	3	3	240
Male	urban	Passive	0	0	0	0	0	0	0	hiv_neg	MDR	Died	Ye		0	0	pos	0	6	0	240
Female	urban	Passive	0	0	0	0	0	0	0	hiv_neg	XDR	Failure	Ye		0	1	neg	0	3	2	240
Male	urban	Passive	0	0	0	0	1	0	0	hiv_neg	XDR	Died	Ye		0	0	neg	0	4	3	162.9
Male	urban	Passive	0	0	0	0	1	0	0	hiv_neg	XDR	Died	No		0	1	pos	0	3	3	77.1
Male	urban	Passive	1	1	0	0	1	0	0	no	XDR	Died	No		1	1	pos	0	2	4	113.1
Female	urban	Passive	0	0	0	0	0	0	0		XDR	Missing	Ye			0	pos
Male	urban	Passive	0	0	0	0	1	0	0	hiv_neg	XDR	Died	Ye		0	1	neg	0	4	2	330
Male	rural	Passive	0	0	0	0	0	0	0	hiv_neg	XDR	Default	Ye		0	0	neg	0	3	2	237
Male	urban	Passive	0	0	0	0	1	0	0	hiv_neg	XDR	Died	Ye		0	0	pos	0	2	4	240
Male	urban	Passive	0	0	0	0	0	0	0	hiv_neg	XDR	Died	Ye		0	0	neg	0	2	2	240
Male	urban	Passive	0	0	0	0	0	0	0	hiv_neg	XDR	Failure	Ye		0	0	pos	0	3	2	285.9
Male	rural	Passive	0	0	0	0	0	0	0	hiv_neg	XDR	Failure	Ye		0	0	pos	0	1	3	240
Male	rural	Passive	0	0	0	0	0	0	0	hiv_neg	XDR	Default	Ye		0	0	pos	0	4	2	221.1
Female	rural	Passive	0	0	0	0	1	0	0	hiv_neg	XDR	Missing	Ye		0	0	pos	0	3	3	237.9
Male		Passive	0	0	0	0	0	0	0	no	XDR	Failure	Ye		1	0	pos	0	0	2	22
Male	urban	Passive	0	0	0	0	0	0	0	hiv_neg	XDR	Died	No		0	1	pos	0	1	5	239.1
Male	rural	Passive	0	0	0	0	1	0	0	hiv_neg	XDR	Died	Ye		0	0	neg	0	2	3	303.9
Female	urban	Passive	0	0	0	0	0	0	0		XDR	Cured	Ye			0	neg	2	1	2	240
Male	rural	Passive	0	0	0	0	1	0	0	hiv_neg	XDR	Died	Ye		0	0	pos	0	2	3	264.9
Male	urban	Passive	1	0	0	0	1	0	1	hiv_neg	XDR	Died			0	0	pos	0	0	5	227.1
Female	rural	Passive	0	0	0	0	1	0	0	hiv_neg	XDR	Failure	Ye		0	0	pos	0	1	1	180
Male	rural	Passive	0	0	0	0	0	0	0	hiv_neg	XDR	Died	Ye		0	0	neg	0	1	3	246
Male	urban	Passive	0	0	0	0	0	0	0	hiv_neg	XDR	Died	Ye		0	0	neg	0	3	3	60
Female	urban	Passive	0	0	0	0	0	0	0	hiv_neg	XDR	Died	Ye		0	0	pos	0	2	3	240
Male	urban	Passive	0	0	0	0	1	0	0	hiv_neg	XDR	Default	Ye		0	1	pos	0	2	3	300
Male	urban	Passive	0	0	0	0	0	0	0	hiv_neg	XDR	Cured	Ye		0	0	pos	0	2	5	236.1
Male	urban	Passive	0	0	0	0	0	0	0	hiv_neg	XDR	Missing	Ye		0	0	pos	0	2	4	255
Male	rural	Passive	0	0	0	0	0	0	0	hiv_neg	XDR	Default	Ye		0	0	neg	0	1	2	90
Male	rural	Passive	0	0	0	0	1	0	0	hiv_neg	XDR	Default	Ye		0	0	neg	1	3	1	234.9
Male	rural	Passive	0	0	0	0	0	0	0	hiv_neg	XDR	Default	Ye		0	0	pos	3	1	3	54
Female		Passive	0	0	0	0	1	0	0	hiv_neg	XDR	Missing	Ye		0	1	pos	1	0	6	450
